# Supplementary material for: Prevalence of pathogenic/likely pathogenic variants in the 24 cancer genes of the ACMG Secondary Findings v2.0 list in a large cancer cohort and ethnicity-matched controls
Source: Genome Med. 2018 Dec 24;10:99. doi: 10.1186/s13073-018-0607-5 (PMC6305568; doi:10.1186/s13073-018-0607-5)
Supplement: Supplementary file 3 — Table S2. InterVar classification of ACMG SF v2.0 cancer genes after expert review. (XLSX 30 kb) [file 13073_2018_607_MOESM3_ESM.xlsx]

## Sheet: Dictionary
Reviewed by secondary reviewers	Checked if variant was reviewed by additional reviewer
Final Call	Call made by InterVar -> after review call
Time (min)	amount of time (minutes) needed to access, download, review the paper, and make a judgement on the pathogenicity criteria
CoCa	Was this variant found in Control or Cases
#CHROM	Chromosome
POS	position (hg19)
REF	Reference
ALT	Alternate
ID	RS ID
gene	gene name
effect	type of variant
HGVS.p	protein change
PopFreqMax	integrates 1000G, ESP, CG46, NCI60 AF to give highest AF reported

## Sheet: 115 variants manually reviewed
Reviewed by secondary reviewers	Preliminary InterVar Call	Final Call	Time (min)	CoCa	#CHROM	POS	REF	ALT	ID	gene	effect	HGVS.p	HGVS.c	PopFreqMax
	VUS	VUS	60	co	chr5	112176209	C	T	rs373440614	APC	missense_variant	p.Arg1640Trp	c.4918C>T	0.0001
	VUS	LB	60	co,ca	chr5	112176819	C	T	rs368080169	APC	missense_variant	p.Pro1843Leu	c.5528C>T	0.0002
	VUS	VUS	60	co,ca	chr5	112163666	T	C	rs202199891	APC	missense_variant	p.Val530Ala	c.1589T>C	0.001
	VUS	VUS	45	ca	chr10	88676976	G	A	.	BMPR1A	missense_variant	p.Arg254His	c.761G>A	0
	LB	LB	30	co	chr17	41222976	A	G	rs80356968	BRCA1	missense_variant	p.Met1673Thr	c.5018T>C	1.88e-05
	LB	LB	30	co,ca	chr17	41246062	G	A	rs28897676	BRCA1	missense_variant	p.Arg496Cys	c.1486C>T	0.0003
	VUS	VUS	30	ca	chr17	41244100	G	C	rs80357272	BRCA1	missense_variant	p.Pro1150Ala	c.3448C>G	0.000798722
x	?	P	30	ca	chr17	41276044	ACT	A	rs386833395	BRCA1	frameshift_variant	p.Glu23fs	c.68_69delAG	0.0004
	VUS	LB	30	co	chr17	41245776	A	G	rs80356859	BRCA1	missense_variant	p.Ile591Thr	c.1772T>C	0
x	VUS	VUS	60	co	chr13	32944558	G	A	rs80359076	BRCA2	missense_variant	p.Arg2784Gln	c.8351G>A	0.0002
x	?	P	45	co	chr13	32903578	A	G	rs397507842	BRCA2	splice_acceptor_variant&intron_variant		c.632-2A>G	-1
x	?	P	45	co	chr13	32914437	GT	G	rs80359550	BRCA2	frameshift_variant	p.Ser1982fs	c.5946delT	0.0005
	P	P	45	co	chr13	32929170	A	T	rs80358946	BRCA2	stop_gained	p.Arg2394*	c.7180A>T	-1
x	?	P	45	co	chr13	32945092	G	A	rs397507404	BRCA2	splice_acceptor_variant&intron_variant		c.8488-1G>A	-1
x	?	P	45	co	chr13	32945179	AC	A	rs80359718	BRCA2	frameshift_variant	p.Gln2859fs	c.8575delC	-1
	VUS	VUS	60	ca	chr13	32930694	C	T	rs80358985	BRCA2	missense_variant	p.Ser2522Phe	c.7565C>T	9.43e-06
	LB	LB	60	ca	chr13	32900279	A	G	rs68071147	BRCA2	missense_variant	p.Asp156Gly	c.467A>G	0.0015
x	?	VUS	20	ca	chr13	32912089	CTG	C	rs80359391	BRCA2	frameshift_variant	p.Cys1200fs	c.3599_3600delGT	0.0001
x	?	P	20	ca	chr13	32953957	TTATCA	T	rs80359741	BRCA2	frameshift_variant	p.Tyr3009fs	c.9026_9030delATCAT	-1
	VUS	VUS	20	co	chr13	32932027	C	A	rs80359005	BRCA2	missense_variant	p.Pro2589His	c.7766C>A	9.42e-06
	VUS	VUS	20	co	chr13	32944582	T	C	rs28897751	BRCA2	missense_variant	p.Leu2792Pro	c.8375T>C	-1
	VUS	VUS	20	ca	chr13	32936674	C	T	.	BRCA2	missense_variant	p.Thr2607Ile	c.7820C>T	-1
	VUS	VUS	60	co	chr11	64572045	C	A	rs587780843	MEN1	missense_variant	p.Gly537Cys	c.1609G>T	0
x	VUS	VUS	90	co	chr3	37070339	G	A	rs63751145	MLH1	missense_variant	p.Ala492Thr	c.1474G>A	0.0001
	LB	VUS	45	co,ca	chr3	37061893	T	C	rs63751049	MLH1	missense_variant	p.Val326Ala	c.977T>C	0.0033
	?	VUS	60	co	chr3	37070428	G	A	rs199935667	MLH1	splice_region_variant&intron_variant		c.1558+5G>A	0.0012
x	B	VUS	60	co,ca	chr3	37089131	A	C	rs63750449	MLH1	missense_variant	p.Lys618Thr	c.1853A>C	0.0099
	VUS	VUS	30	ca	chr3	37061871	G	A	rs63750796	MLH1	missense_variant	p.Glu319Lys	c.955G>A	0.0011
x	VUS	VUS	120	co	chr2	47630331	A	C	rs267607911;,	MSH2	initiator_codon_variant	p.Met1?	c.1A>G	0.0001
x	VUS	VUS	30	co	chr2	47707918	G	T	.	MSH2	missense_variant	p.Ala848Ser	c.2542G>T	1.88e-05
x	?	LP	30	co	chr2	47635600	ATCT	A	rs267607918;rs528263777;rs34722983	MSH2	disruptive_inframe_deletion	p.Leu94del	c.279_281delTCT	0.0061
	?	VUS	15	co,ca	chr2	47693756	G	C	rs202215396	MSH2	intron_variant		c.1511-41G>C	0.0015
x	?	VUS	15	co	chr2	47707949	GAGAATCGCA	G	rs587781278	MSH2	disruptive_inframe_deletion	p.Glu859_Gln861del	c.2576_2584delAATCGCAAG	0.0001
x	VUS	VUS	30	ca	chr2	47630458	A	G	rs17217723	MSH2	missense_variant	p.Tyr43Cys	c.128A>G	0.0001
x	VUS	VUS	60	ca	chr2	47641430	C	T	rs34136999;,	MSH2	missense_variant	p.Ala272Val	c.815C>T	0.0011
x	VUS	VUS	15	ca	chr2	47643537	C	G	rs267607939	MSH2	missense_variant	p.Pro349Ala	c.1045C>G	0.0003
x	VUS	VUS	15	ca	chr2	47657027	A	G	rs63750379	MSH2	missense_variant	p.Tyr408Cys	c.1223A>G	-1
x	VUS	VUS	30	ca	chr2	47703572	T	C	.	MSH2	missense_variant	p.Ile691Thr	c.2072T>C	9.42e-06
x	VUS	VUS	30	ca	chr2	47630334	G	A	rs63750466	MSH2	missense_variant	p.Ala2Thr	c.4G>A	0.0014
	LB	VUS	15	ca	chr2	47690201	C	T	rs63751403	MSH2	missense_variant	p.Ser473Leu	c.1418C>T	0.0002
	VUS	LB	240	ca	chr2	48027683	A	T	rs34374438	MSH6	missense_variant	p.Lys854Met	c.2561A>T	0.0015
	VUS	VUS	90	co	chr1	45797846	G	A	rs138089183	MUTYH	missense_variant	p.Arg309Cys	c.925C>T	0.0008
	VUS	LB	20	co	chr1	45798151	C	T	rs200165598	MUTYH	missense_variant	p.Val234Met	c.700G>A	0.0002
	VUS	VUS	60	co,ca	chr1	45798269	T	C	rs200872702	MUTYH	missense_variant	p.Ile223Val	c.667A>G	0.0011
x	VUS	LP	45	co	chr1	45798458	G	A	.	MUTYH	missense_variant	p.Arg185Trp	c.553C>T	9.42e-06
	P	P	20	co,ca	chr1	45797228	C	T	rs36053993	MUTYH	missense_variant&splice_region_variant	p.Gly396Asp	c.1187G>A	0.0089
	P	P	10	co,ca	chr1	45798475	T	C	rs34612342	MUTYH	missense_variant	p.Tyr179Cys	c.536A>G	0.003
	VUS	VUS	15	ca	chr1	45798460	C	T	.	MUTYH	missense_variant	p.Arg184Gln	c.551G>A	0.0001
x	?	P	15	ca	chr1	45796890	TTCC	T	rs587778541	MUTYH	disruptive_inframe_deletion	p.Glu480del	c.1437_1439delGGA	0.0002
x	?	P	15	ca	chr1	45797835	T	G	rs587780751	MUTYH	splice_region_variant&intron_variant		c.933+3A>C	0.0001
	VUS	B	30	ca	chr22	30054191	A	G	rs141629512	NF2	missense_variant	p.Met205Val	c.613A>G	0.0002
x	VUS	VUS	30	ca	chr22	30067870	C	T	.	NF2	missense_variant	p.Thr352Met	c.1055C>T	-1
	VUS	B	80	co,ca	chr7	6029571	T	C	rs200513014	PMS2	missense_variant	p.Asn335Ser	c.1004A>G	0.0005
	P	P	10	co	chr7	6026514	G	A	rs63750451	PMS2	stop_gained	p.Arg628*	c.1882C>T	0.0002
x	LB	VUS	50	co	chr7	6038824	C	T	rs374704824	PMS2	missense_variant	p.Gly207Glu	c.620G>A	0.0022
	P	P	10	ca	chr7	6026469	G	A	rs63751422	PMS2	stop_gained	p.Gln643*	c.1927C>T	0.0002
	VUS	LB	60	co	chr10	89725078	C	A	rs375709098	PTEN	missense_variant	p.Pro354Gln	c.1061C>A	0.0003
	VUS	B	120	co	chr13	49033829	C	T	rs142509759	RB1	missense_variant	p.Arg656Trp	c.1966C>T	0.0008
	LB	B	75	co,ca	chr13	48939088	C	T	rs183898408	RB1	missense_variant	p.Thr307Ile	c.920C>T	0.0057
	VUS	LB	25	ca	chr13	48939097	G	A	rs200844292	RB1	missense_variant	p.Gly310Glu	c.929G>A	0.0031
	VUS	B	27	ca	chr13	49033830	G	A	rs202031219	RB1	missense_variant	p.Arg656Gln	c.1967G>A	0.0002
	VUS	VUS	20	co	chr10	43598056	G	A	.	RET	missense_variant	p.Val202Met	c.604G>A	0.0002
	VUS	VUS	20	co	chr10	43601969	C	T	rs377767433	RET	missense_variant	p.Thr338Ile	c.1013C>T	0.0012
x	VUS	VUS	20	co	chr10	43613866	A	G	rs377767415	RET	missense_variant	p.Asn777Ser	c.2330A>G	9.44e-06
	?	VUS	20	co	chr10	43602028	G	A	.	RET	intron_variant		c.1063+9G>A	0.0013
	?	VUS	15	co	chr10	43613947	T	C	.	RET	intron_variant		c.2392+19T>C	0.0001
	VUS	VUS	10	co	chr10	43604498	C	A	.	RET	missense_variant	p.Asn361Lys	c.1083C>A	9.43e-06
	VUS	VUS	30	co	chr10	43615578	G	A	rs373594744	RET	missense_variant	p.Arg886Gln	c.2657G>A	0.0004
	VUS	VUS	20	co,ca	chr10	43622095	A	G	rs201740483	RET	missense_variant	p.Thr1038Ala	c.3112A>G	0.0033
	VUS	VUS	30	co	chr1	17350503	C	T	rs201517260	SDHB	missense_variant	p.Gly203Arg	c.607G>A	0.0001
	VUS	VUS	18	co	chr1	17355139	T	G	rs201372280	SDHB	missense_variant	p.Ile127Leu	c.379A>C	-1
	?	VUS	31	co,ca	chr1	17355075	A	T	rs190139590	SDHB	intron_variant		c.423+20T>A	0.0089
	VUS	B	24	ca	chr1	17371377	G	C	rs74315369	SDHB	missense_variant	p.Arg27Gly	c.79C>G	0.0002
x	VUS	VUS	42	ca	chr1	161310428	G	A	.	SDHC	missense_variant	p.Gly75Asp	c.224G>A	-1
	VUS	VUS	5	ca	chr1	161298206	C	T	rs148566767	SDHC	missense_variant	p.Thr33Met	c.98C>T	0.001
	VUS	LB	8	ca	chr1	161326566	A	T	rs386833413	SDHC	missense_variant	p.His114Leu	c.341A>T	-1
	VUS	VUS	33	co	chr11	111958686	C	T	rs149516118	SDHD	missense_variant	p.Pro53Leu	c.158C>T	0.0001
x	VUS	VUS	45	co,ca	chr18	48604751	A	G	rs149755320	SMAD4	missense_variant	p.Ile525Val	c.1573A>G	0.0023
	LB	VUS	49	co,ca	chr19	1226555	C	T	rs200078204	STK11	missense_variant	p.Ser404Phe	c.1211C>T	0.002
x	VUS	LP	125	co,ca	chr17	7577577	T	C	rs144340710	TP53	missense_variant	p.Asn235Ser	c.704A>G	0.0009
	VUS	B	117	ca	chr17	7577091	G	A	rs149633775	TP53	missense_variant	p.Arg283Cys	c.847C>T	0.0005
	VUS	VUS	7	ca	chr17	7577570	C	T	rs587782664	TP53	missense_variant	p.Met237Ile	c.711G>A	0.0001
	VUS	VUS	5	ca	chr17	7578184	G	A	rs146340390	TP53	missense_variant	p.Pro222Leu	c.665C>T	0.0002
	P	P	12	ca	chr17	7578263	G	A	rs397516435	TP53	stop_gained	p.Arg196*	c.586C>T	0
	VUS	B	115	ca	chr17	7574029	C	T	rs573154688	TP53	missense_variant	p.Arg333His	c.998G>A	0.001
	VUS	B	16	ca	chr17	7577088	T	A	.	TP53	missense_variant	p.Thr284Ser	c.850A>T	-1
x	VUS	LP	21	ca	chr17	7577105	G	C	rs876659802	TP53	missense_variant	p.Pro278Arg	c.833C>G	-1
x	VUS	LP	113	ca	chr17	7577566	T	C	rs876660807	TP53	missense_variant	p.Asn239Asp	c.715A>G	-1
x	VUS	LP	21	ca	chr17	7577568	C	A	rs730882005	TP53	missense_variant	p.Cys238Phe	c.713G>T	-1
x	VUS	LP	14	ca	chr17	7578272	G	A	rs876658468	TP53	missense_variant	p.His193Tyr	c.577C>T	-1
x	VUS	P	36	ca	chr17	7578403	C	G	.	TP53	missense_variant	p.Cys176Ser	c.527G>C	-1
x	VUS	LP	21	ca	chr17	7578535	T	C	rs1057519996	TP53	missense_variant	p.Lys132Arg	c.395A>G	-1
	VUS	LB	10	co,ca	chr9	135786451	G	T	rs118203493	TSC1	missense_variant	p.Thr360Asn	c.1079C>A	0.0011
	VUS	LB	7	co	chr9	135786862	C	T	rs397514808	TSC1	missense_variant	p.Arg336Gln	c.1007G>A	0.0001
	VUS	VUS	5	ca	chr9	135779171	C	T	rs199755731	TSC1	missense_variant	p.Arg692Gln	c.2075G>A	0.0014
	VUS	LB	5	ca	chr9	135782201	C	G	rs371093730	TSC1	missense_variant	p.Gly452Ala	c.1355G>C	0.0002
	LB	LB	125	co	chr16	2121610	G	A	rs45509392	TSC2	missense_variant	p.Asp647Asn	c.1939G>A	0.0014
	VUS	B	65	co,ca	chr16	2103389	C	T	rs45482691	TSC2	missense_variant	p.Pro91Leu	c.272C>T	0.0034
	VUS	LB	75	co,ca	chr16	2112532	C	T	rs202187148	TSC2	missense_variant	p.Ala431Val	c.1292C>T	0.0006
	VUS	LB	75	co	chr16	2122944	C	T	.	TSC2	missense_variant	p.Ala772Val	c.2315C>T	0.0001
	VUS	VUS	55	co	chr16	2129166	G	A	rs146745242	TSC2	missense_variant	p.Val1034Ile	c.3100G>A	0.0002
	VUS	B	95	ca	chr16	2107145	G	A	rs373818076	TSC2	missense_variant	p.Ala272Thr	c.814G>A	0.0031
	VUS	LB	55	ca	chr16	2127724	G	C	rs397515306	TSC2	missense_variant	p.Arg988Pro	c.2963G>C	0.0001
	VUS	LB	55	ca	chr16	2129044	C	T	rs137854410	TSC2	missense_variant	p.Thr993Met	c.2978C>T	0.0008
x	VUS	VUS	60	co	chr16	2129290	G	A	.	TSC2	missense_variant	p.Glu1049Lys	c.3145G>A	-1
	VUS	VUS	60	co	chr16	2129354	C	T	rs147989574	TSC2	missense_variant	p.Thr1070Met	c.3209C>T	0.0001
	VUS	VUS	60	co	chr16	2129650	A	T	rs397514945	TSC2	missense_variant	p.Asp1126Val	c.3377A>T	0.0005
	VUS	VUS	60	co	chr16	2130325	A	G	rs137854421	TSC2	missense_variant	p.Tyr1186Cys	c.3557A>G	0.0008
	?	VUS	60	co	chr16	2138446	G	C	.	TSC2	splice_acceptor_variant&intron_variant		c.5260-1G>C	-1
	VUS	LB	45	ca	chr16	2131755	C	T	rs45466493	TSC2	missense_variant	p.Ala1257Val	c.3770C>T	0.0003
	VUS	VUS	15	ca	chr16	2133767	G	A	rs375883030	TSC2	missense_variant	p.Asp1319Asn	c.3955G>A	0.0001
	VUS	LB	15	ca	chr16	2138462	G	A	.	TSC2	missense_variant	p.Ala1759Thr	c.5275G>A	0.0002
	VUS	B	60	co	chr3	10191545	A	G	rs377715747	VHL	missense_variant	p.Ile180Val	c.538A>G	0.0001
	VUS	VUS	120	co,ca	chr11	32450067	G	A	rs2234584	WT1	missense_variant	p.Pro249Ser	c.745C>T	0.002
	VUS	B	30	ca	chr11	32421544	A	G	rs142059681	WT1	missense_variant	p.Cys350Arg	c.1048T>C	0.0011

## Sheet: reviewed by secondary reviewers
Discordant variants	Final Call	Time (min)	CoCa	#CHROM	POS	REF	ALT	ID	gene	effect	HGVS.p	HGVS.c	PopFreqMax
	?->P	30	ca	chr17	41276044	ACT	A	rs386833395	BRCA1	frameshift_variant	p.Glu23fs	c.68_69delAG	0.0004
	?->P	19	ca	chr17	41276044	ACT	A	rs386833395	BRCA1	frameshift_variant	p.Glu23fs	c.68_69delAG	0.0004
x	VUS->LP	60	co	chr13	32944558	G	A	rs80359076	BRCA2	missense_variant	p.Arg2784Gln	c.8351G>A	0.0002
x	VUS=	90	co	chr13	32944558	G	A	rs80359076	BRCA2	missense_variant	p.Arg2784Gln	c.8351G>A	0.0002
	?->P	45	co	chr13	32903578	A	G	rs397507842	BRCA2	splice_acceptor_variant&intron_variant		c.632-2A>G	-1
	?->P	14	co	chr13	32903578	A	G	rs397507842	BRCA2	splice_acceptor_variant&intron_variant	c.632-2A>G	c.632-2A>G	-1
	?->P	45	co	chr13	32914437	GT	G	rs80359550	BRCA2	frameshift_variant	p.Ser1982fs	c.5946delT	0.0005
	?->P	26	co	chr13	32914437	GT	G	rs80359550	BRCA2	frameshift_variant	p.Ser1982fs	c.5946delT	0.0005
	?->P	45	co	chr13	32945092	G	A	rs397507404	BRCA2	splice_acceptor_variant&intron_variant		c.8488-1G>A	-1
	?->P	31	co	chr13	32945092	G	A	rs397507404	BRCA2	splice_acceptor_variant&intron_variant		c.8488-1G>A	-1
	?->P	45	co	chr13	32945179	AC	A	rs80359718	BRCA2	frameshift_variant	p.Gln2859fs	c.8575delC	-1
	?->P	16	co	chr13	32945179	AC	A	rs80359718	BRCA2	frameshift_variant	p.Gln2859fs	c.8575delC	-1
	?->VUS	20	ca	chr13	32912089	CTG	C	rs80359391	BRCA2	frameshift_variant	p.Cys1200fs	c.3599_3600delGT	0.0001
	?->VUS	6	ca	chr13	32912089	CTG	C	rs80359391	BRCA2	frameshift_variant	p.Cys1200fs	c.3599_3600delGT	0.0001
	?->P	20	ca	chr13	32953957	TTATCA	T	rs80359741	BRCA2	frameshift_variant	p.Tyr3009fs	c.9026_9030delATCAT	-1
	?->P	10	ca	chr13	32953957	TTATCA	T	rs80359741	BRCA2	frameshift_variant	p.Tyr3009fs	c.9026_9030delATCAT	-1
x	VUS->LP	90	co	chr3	37070339	G	A	rs63751145	MLH1	missense_variant	p.Ala492Thr	c.1474G>A	0.0001
x	VUS=	32	co	chr3	37070339	G	A	rs63751145	MLH1	missense_variant	p.Ala492Thr	c.1474G>A	0.0001
x	B->LP	60	co,ca	chr3	37089131	A	C	rs63750449	MLH1	missense_variant	p.Lys618Thr	c.1853A>C	0.0099
x	B->LB	23	co,ca	chr3	37089131	A	C	rs63750449	MLH1	missense_variant	p.Lys618Thr	c.1853A>C	0.0099
	VUS=	120	co	chr2	47630331	A	C	rs267607911;,	MSH2	initiator_codon_variant	p.Met1?	c.1A>G	0.0001
	VUS=	90	co	chr2	47630331	A	C	rs267607911;,	MSH2	initiator_codon_variant	p.Met1?	c.1A>G	0.0001
	VUS=	30	co	chr2	47707918	G	T	.	MSH2	missense_variant	p.Ala848Ser	c.2542G>T	1.88e-05
	VUS=	30	co	chr2	47707918	G	T	.	MSH2	missense_variant	p.Ala848Ser	c.2542G>T	1.88e-05
x	?->LP	30	co	chr2	47635600	ATCT	A	rs267607918;rs528263777;rs34722983	MSH2	disruptive_inframe_deletion	p.Leu94del	c.279_281delTCT	0.0061
x	?->VUS	20	co	chr2	47635600	ATCT	A	rs267607918;rs528263777;rs34722983	MSH2	disruptive_inframe_deletion	p.Leu94del	c.279_281delTCT	0.0061
	?->VUS	15	co	chr2	47707949	GAGAATCGCA	G	rs587781278	MSH2	disruptive_inframe_deletion	p.Glu859_Gln861del	c.2576_2584delAATCGCAAG	0.0001
	?->VUS	20	co	chr2	47707949	GAGAATCGCA	G	rs587781278	MSH2	disruptive_inframe_deletion	p.Glu859_Gln861del	c.2576_2584delAATCGCAAG	0.0001
	VUS=	30	ca	chr2	47630458	A	G	rs17217723	MSH2	missense_variant	p.Tyr43Cys	c.128A>G	0.0001
	VUS=	20	ca	chr2	47630458	A	G	rs17217723	MSH2	missense_variant	p.Tyr43Cys	c.128A>G	0.0001
	VUS=	60	ca	chr2	47641430	C	T	rs34136999;,	MSH2	missense_variant	p.Ala272Val	c.815C>T	0.0011
	VUS=		ca	chr2	47641430	C	T	rs34136999;,	MSH2	missense_variant	p.Ala272Val	c.815C>T	0.0011
	VUS=	15	ca	chr2	47643537	C	G	rs267607939	MSH2	missense_variant	p.Pro349Ala	c.1045C>G	0.0003
	VUS=	30	ca	chr2	47643537	C	G	rs267607939	MSH2	missense_variant	p.Pro349Ala	c.1045C>G	0.0003
x	VUS->LP	15	ca	chr2	47657027	A	G	rs63750379	MSH2	missense_variant	p.Tyr408Cys	c.1223A>G	-1
x	VUS=	30	ca	chr2	47657027	A	G	rs63750379	MSH2	missense_variant	p.Tyr408Cys	c.1223A>G	-1
	VUS=	30	ca	chr2	47703572	T	C	.	MSH2	missense_variant	p.Ile691Thr	c.2072T>C	9.42e-06
	VUS=	40	ca	chr2	47703572	T	C	.	MSH2	missense_variant	p.Ile691Thr	c.2072T>C	9.42e-06
	VUS=	30	ca	chr2	47630334	G	A	rs63750466	MSH2	missense_variant	p.Ala2Thr	c.4G>A	0.0014
	VUS=	40	ca	chr2	47630334	G	A	rs63750466	MSH2	missense_variant	p.Ala2Thr	c.4G>A	0.0014
	VUS->LP	45	co	chr1	45798458	G	A	.	MUTYH	missense_variant	p.Arg185Trp	c.553C>T	9.42e-06
	VUS->LP	32	co	chr1	45798458	G	A	.	MUTYH	missense_variant	p.Arg185Trp	c.553C>T	9.42e-06
	?->P	15	ca	chr1	45796890	TTCC	T	rs587778541	MUTYH	disruptive_inframe_deletion	p.Glu480del	c.1437_1439delGGA	0.0002
	?->P	30	ca	chr1	45796890	TTCC	T	rs587778541	MUTYH	disruptive_inframe_deletion	p.Glu480del	c.1437_1439delGGA	0.0002
	?->P	15	ca	chr1	45797835	T	G	rs587780751	MUTYH	splice_region_variant&intron_variant		c.933+3A>C	0.0001
	?->LP	40	ca	chr1	45797835	T	G	rs587780751	MUTYH	splice_region_variant&intron_variant		c.933+3A>C	0.0001
	VUS=	30	ca	chr22	30067870	C	T	.	NF2	missense_variant	p.Thr352Met	c.1055C>T	-1
	VUS->LB	44	ca	chr22	30067870	C	T	.	NF2	missense_variant	p.Thr352Met	c.1055C>T	-1
	LB->VUS	50	co	chr7	6038824	C	T	rs374704824	PMS2	missense_variant	p.Gly207Glu	c.620G>A	0.0022
	LB->VUS	could not determine -- interrupted several times during review	co	chr7	6038824	C	T	rs374704824	PMS2	missense_variant	p.Gly207Glu	c.620G>A	0.0022
	VUS=	20	co	chr10	43613866	A	G	rs377767415	RET	missense_variant	p.Asn777Ser	c.2330A>G	9.44e-06
	VUS=	10	co	chr10	43613866	A	G	rs377767415	RET	missense_variant	p.Asn777Ser	c.2330A>G	9.44e-06
	VUS=	42	ca	chr1	161310428	G	A	.	SDHC	missense_variant	p.Gly75Asp	c.224G>A	-1
	VUS=	35	ca	chr1	161310428	G	A	.	SDHC	missense_variant	p.Gly75Asp	c.224G>A	-1
	VUS=	45	co,ca	chr18	48604751	A	G	rs149755320	SMAD4	missense_variant	p.Ile525Val	c.1573A>G	0.0023
	VUS=	20	co,ca	chr18	48604751	A	G	rs149755320	SMAD4	missense_variant	p.Ile525Val	c.1573A>G	0.0023
x	VUS->LP	125	co,ca	chr17	7577577	T	C	rs144340710	TP53	missense_variant	p.Asn235Ser	c.704A>G	0.0009
x	VUS=	47	co,ca	chr17	7577577	T	C	rs144340710	TP53	missense_variant	p.Asn235Ser	c.704A>G	0.0009
	VUS->LP	21	ca	chr17	7577105	G	C	rs876659802	TP53	missense_variant	p.Pro278Arg	c.833C>G	-1
	VUS->P	20	ca	chr17	7577105	G	C	.	TP53	missense_variant	p.Pro278Arg	c.833C>G	-1
	VUS->LP	113	ca	chr17	7577566	T	C	rs876660807	TP53	missense_variant	p.Asn239Asp	c.715A>G	-1
	VUS->LP	15	ca	chr17	7577566	T	C	.	TP53	missense_variant	p.Asn239Asp	c.715A>G	-1
	VUS->LP	21	ca	chr17	7577568	C	A	rs730882005	TP53	missense_variant	p.Cys238Phe	c.713G>T	-1
	VUS->P	20	ca	chr17	7577568	C	A	.	TP53	missense_variant	p.Cys238Phe	c.713G>T	-1
	VUS->LP	14	ca	chr17	7578272	G	A	rs876658468	TP53	missense_variant	p.His193Tyr	c.577C>T	-1
	VUS->P	10	ca	chr17	7578272	G	A	.	TP53	missense_variant	p.His193Tyr	c.577C>T	-1
	VUS->P	36	ca	chr17	7578403	C	G	.	TP53	missense_variant	p.Cys176Ser	c.527G>C	-1
	VUS->P	13	ca	chr17	7578403	C	G	.	TP53	missense_variant	p.Cys176Ser	c.527G>C	-1
	VUS->LP	21	ca	chr17	7578535	T	C	rs1057519996	TP53	missense_variant	p.Lys132Arg	c.395A>G	-1
	VUS->P	8	ca	chr17	7578535	T	C	.	TP53	missense_variant	p.Lys132Arg	c.395A>G	-1
	VUS=	60	co	chr16	2129290	G	A	.	TSC2	missense_variant	p.Glu1049Lys	c.3145G>A	-1
	VUS=	23	co	chr16	2129290	G	A	.	TSC2	missense_variant	p.Glu1049Lys	c.3145G>A	-1
